# Supplementary material for: Discovery of Neonrosellavitiata (Darwin) and Newmanellaspinosus Chan & Cheang (Balanomorpha, Tetraclitidae) from the Andaman Sea, eastern Indian Ocean
Source: Zookeys. 2019 Mar 25;833:1–20. doi: 10.3897/zookeys.833.30689 (PMC6443622; doi:10.3897/zookeys.833.30689)
Supplement: XML Treatment for Neonrosella vitiata [file zookeys.833.30689-treatment2.xml]

<!DOCTYPE tp:taxon-treatment
  PUBLIC "-//TaxonX//DTD Taxonomic Treatment Publishing DTD v0 20100105//EN" "tax-treatment-NSO.dtd">
<tp:taxon-treatment xmlns:tp="http://www.plazi.org/taxpub"><tp:treatment-meta><kwd-group><label>Taxon classification</label><kwd><named-content xmlns:xlink="http://www.w3.org/1999/xlink" content-type="kingdom">Animalia</named-content></kwd><kwd><named-content xmlns:xlink="http://www.w3.org/1999/xlink" content-type="order">Sessilia</named-content></kwd><kwd><named-content xmlns:xlink="http://www.w3.org/1999/xlink" content-type="family">Tetraclitidae</named-content></kwd></kwd-group><mixed-citation publication-type="journal"><person-group><name><surname>Sukparangsi</surname><given-names>Woranop</given-names></name><name><surname>Pochai</surname><given-names>Ashitapol</given-names></name><name><surname>Wongkunanusorn</surname><given-names>Chinnakit</given-names></name><name><surname>Salinee Khachonpisitsak</surname><given-names/></name></person-group><article-title>Discovery of <italic><tp:taxon-name><tp:taxon-name-part taxon-name-part-type="genus" reg="Neonrosella">Neonrosella</tp:taxon-name-part><tp:taxon-name-part taxon-name-part-type="species" reg="vitiata">vitiata</tp:taxon-name-part></tp:taxon-name></italic> (Darwin) and <italic><tp:taxon-name><tp:taxon-name-part taxon-name-part-type="genus" reg="Newmanella">Newmanella</tp:taxon-name-part><tp:taxon-name-part taxon-name-part-type="species" reg="spinosus">spinosus</tp:taxon-name-part></tp:taxon-name></italic> Chan &amp; Cheang (<tp:taxon-name><tp:taxon-name-part taxon-name-part-type="suborder">Balanomorpha</tp:taxon-name-part></tp:taxon-name>, <tp:taxon-name><tp:taxon-name-part taxon-name-part-type="family">Tetraclitidae</tp:taxon-name-part></tp:taxon-name>) from the Andaman Sea, eastern Indian Ocean</article-title><source>Zookeys</source><day>25</day><month>3</month><year>2019</year><volume>833</volume><fpage>1</fpage><lpage>20</lpage><pub-id pub-id-type="doi">10.3897/zookeys.833.30689</pub-id></mixed-citation></tp:treatment-meta><tp:nomenclature><label>Redescription of</label><tp:taxon-name>
                      <tp:taxon-name-part taxon-name-part-type="genus" reg="Neonrosella">Neonrosella</tp:taxon-name-part>
                      <tp:taxon-name-part taxon-name-part-type="species" reg="vitiata">vitiata</tp:taxon-name-part>
                    </tp:taxon-name><tp:taxon-authority>(Darwin, 1854)</tp:taxon-authority><xref ref-type="fig" rid="F1">Figs 1</xref><xref ref-type="fig" rid="F2">, 2</xref><xref ref-type="fig" rid="F3">, 3</xref><xref ref-type="fig" rid="F4">, 4</xref><tp:nomenclature-citation-list><tp:nomenclature-citation><tp:taxon-name>
                          <tp:taxon-name-part taxon-name-part-type="genus" reg="Tetraclita">Tetraclita</tp:taxon-name-part>
                          <tp:taxon-name-part taxon-name-part-type="species" reg="vitiata">vitiata</tp:taxon-name-part>
                        </tp:taxon-name><comment>Darwin, 1854: 340–341, Pl. 11, fig. 3a-e; <xref ref-type="bibr" rid="B9">Hoek 1913</xref>: 256; <xref ref-type="bibr" rid="B1">Broch 1922</xref>: 339–341, text fig. 73a-c; <xref ref-type="bibr" rid="B7">Hiro 1936</xref>: 635; <xref ref-type="bibr" rid="B8">1937</xref>: 67, text fig. 13a &amp; d.</comment></tp:nomenclature-citation><tp:nomenclature-citation><tp:taxon-name><tp:taxon-name-part taxon-name-part-type="genus" reg="Tetraclita">Tetraclita</tp:taxon-name-part> (<tp:taxon-name-part taxon-name-part-type="subgenus" reg="Tetraclita">Tetraclita</tp:taxon-name-part>) <tp:taxon-name-part taxon-name-part-type="species" reg="vitiata">vitiata</tp:taxon-name-part></tp:taxon-name><comment>: <xref ref-type="bibr" rid="B16">Rosell 1972</xref>: 214.</comment></tp:nomenclature-citation><tp:nomenclature-citation><tp:taxon-name>
                          <tp:taxon-name-part taxon-name-part-type="genus" reg="Newmanella">Newmanella</tp:taxon-name-part>
                          <tp:taxon-name-part taxon-name-part-type="species" reg="vitiata">vitiata</tp:taxon-name-part>
                        </tp:taxon-name><comment>(Darwin, 1854) Yamaguchi, in <xref ref-type="bibr" rid="B10">Ikeya and Yamaguchi 1993</xref>: 93; <xref ref-type="bibr" rid="B12">Jones et al. 1990</xref>: 14.</comment></tp:nomenclature-citation><tp:nomenclature-citation><tp:taxon-name><tp:taxon-name-part taxon-name-part-type="genus" reg="Yamaguchiella">Yamaguchiella</tp:taxon-name-part> (<tp:taxon-name-part taxon-name-part-type="subgenus" reg="Rosella">Rosella</tp:taxon-name-part>) <tp:taxon-name-part taxon-name-part-type="species" reg="vitiata">vitiata</tp:taxon-name-part></tp:taxon-name><comment>(Darwin, 1854): <xref ref-type="bibr" rid="B18">Ross and Perreault 1999</xref>: 5.</comment></tp:nomenclature-citation><tp:nomenclature-citation><tp:taxon-name><tp:taxon-name-part taxon-name-part-type="genus" reg="Yamaguchiella">Yamaguchiella</tp:taxon-name-part> (<tp:taxon-name-part taxon-name-part-type="subgenus" reg="Neonrosella">Neonrosella</tp:taxon-name-part>) <tp:taxon-name-part taxon-name-part-type="species" reg="vitiata">vitiata</tp:taxon-name-part></tp:taxon-name><comment>(Darwin, 1854): <xref ref-type="bibr" rid="B11">Jones 2010</xref>: 14.</comment></tp:nomenclature-citation></tp:nomenclature-citation-list></tp:nomenclature><tp:treatment-sec sec-type="material" id="SECID0EOMAE"><title>Material examined.</title><p>13 specimens, southern Thailand, Andaman Sea in the eastern Indian Ocean, Phang-Nga Province, Na-Tai District, Na-Tai rocky shore, 20 Mar 2018, A Pochai leg. <abbrev xmlns:xlink="http://www.w3.org/1999/xlink" content-type="institution" xlink:title="Zoological Collections of Burapha University, Thailand" id="ABBRID0EUMAE" xlink:type="simple">ZCBUU</abbrev>-CP-024-036.</p></tp:treatment-sec><tp:treatment-sec sec-type="diagnosis" id="SECID0EZMAE"><title>Diagnosis.</title><p>Parietes white with dark orange spots or longitudinal stripes. Tergum with broad spur. Area with lateral tergal depressor crests on basal margin long and carrying numerous and deep crests. Lateral scutal depressor crests numerous and deep. Cirrus II with equal rami. Cirrus III antenniform in both rami; lesser curvature with hook-like spines. Lesser curvature of cirrus IV without spines. Maxillule with two large spines and two smaller spines before notch; five pairs of spines and a cluster of 12 spines after notch. Mandible with five teeth; the third teeth tridentate; the fourth teeth quadridentate and the fifth teeth close to the fourth teeth; seven smaller setae on lower margin; without setae under inferior angle. Labrum with three canine-like teeth on each cutting margin. Penis with basi-dorsal point.</p></tp:treatment-sec><tp:treatment-sec sec-type="description" id="SECID0E5MAE"><title>Description.</title><p>Peduncle absent. Body length 2–3 cm. Shell white with orange longitudinal lines; low conic; composed of four shell plates including one carina, two laterals, and one rostrum (Fig. <xref ref-type="fig" rid="F1">1A, D, E</xref>). Base calcareous with parietal tubes; two rows of irregular shape and size of parietal tubes; inner laminar compartment carrying larger parietal tubes that its intraparietal septum radiating to the outer laminar; outer laminar compartment carrying three smaller and horizontal parietal tubes between larger tubes from inner laminar (Fig. <xref ref-type="fig" rid="F1">1B, C</xref>). External shell plate ornamented with rough and white with orange longitudinal striation; some exhibited decolouration or erosion of shell plate but carina always possesses 4–5 remnants of orange spots close to the orifice (Fig. <xref ref-type="fig" rid="F1">1D</xref>). Basal margin of each shell plate irregularly undulated. Internal shell plate smooth and white; interior part close to orifice oranges and with horizontal striation (Fig. <xref ref-type="fig" rid="F1">1E</xref>). Orifice kite-shaped or pentagonal (Fig. <xref ref-type="fig" rid="F1">1F</xref>). External surface of opercular plates white with irregular orange-brown spots (Fig. <xref ref-type="fig" rid="F1">1F, G</xref>). Internal surface of opercular plates mostly white with orange (Fig. <xref ref-type="fig" rid="F1">1F, H</xref>). Tergum smaller than scutum (Fig. <xref ref-type="fig" rid="F1">1G, H</xref>). Tergum triangular to polygonal shaped; dorsal surface with horizontal lines; longitudinal furrow on dorsal side broad. Spur of tergum broad with rounded tip. Scutal margin smooth without teeth. Basal margin of tergum longer than carina margin or area with lateral depressor muscle crests thick (ten crests). Tergal articular ridge with broad width but low ridge and thus when articulated, tergum occupies small area of scutum (Fig. <xref ref-type="fig" rid="F1">1I–L</xref>). Scutum triangular with height similar to width. External surface of scutum without horizontal striation. Ventral surface of scutum with long adductor ridge. Lateral scutal depressor crests deep and numerous (five crests) (Fig. <xref ref-type="fig" rid="F1">1M–R</xref>).</p><fig id="F1" position="float" orientation="portrait"><label>Figure 1.</label><caption><p>Shell plate and operculum morphology of <italic><tp:taxon-name><tp:taxon-name-part taxon-name-part-type="genus" reg="Neonrosella">Neonrosella</tp:taxon-name-part><tp:taxon-name-part taxon-name-part-type="species" reg="vitiata">vitiata</tp:taxon-name-part></tp:taxon-name></italic> (Darwin, 1854) <bold>A</bold> anterior view of shell <bold>B</bold> basal view of shell without body tissue <bold>C</bold> basal view of shell with body tissue intact <bold>D</bold> external view of individual shell plates (parietes) <bold>E</bold> internal view of individual shell plates <bold>F</bold> (left) close-up on external view of operculum (right) internal view of intact operculum <bold>G</bold> external view of operculum (one side of both tergum and scutum) <bold>H</bold> internal view of operculum (one side of both tergum and scutum) <bold>I–L</bold> tergum <bold>I</bold> external view <bold>J</bold> internal view <bold>K</bold><abbrev xmlns:xlink="http://www.w3.org/1999/xlink" xlink:title="scanning electron microscopy" id="ABBRID0EXPAE" xlink:type="simple">SEM</abbrev> of internal view <bold>L</bold> close-up on crests for lateral tergal depressor muscle M)–R) scutum <bold>M</bold> external view <bold>N</bold> internal view <bold>O</bold><abbrev xmlns:xlink="http://www.w3.org/1999/xlink" xlink:title="scanning electron microscopy" id="ABBRID0EDQAE" xlink:type="simple">SEM</abbrev> of internal view <bold>P</bold> close-up of crests at edge of basal margin (bm) close to occludent margin (om) <bold>Q</bold> close-up of crests for lateral scutal depressor muscle <bold>R</bold> close-up of articular ridge (ar).</p></caption><graphic xmlns:xlink="http://www.w3.org/1999/xlink" xlink:href="zookeys-833-001-g001.jpg" position="float" orientation="portrait" xlink:type="simple" id="oo_276247.jpg"/></fig><p>Cirrus I with unequal rami; anterior ramus (20-segmented) length longer than that of posterior ramus (10-segmented), approximately 2.5 times (Fig. <xref ref-type="fig" rid="F2">2A</xref>); intermediate segments of posterior ramus normal or not protuberant; greater and lesser curvature of both rami without spine; basipod without spines; protopod with serrulated setae on the posterior side; serrulated setae found in both rami (Fig. <xref ref-type="fig" rid="F2">2B–E</xref>). Cirrus II with equal rami and similar length (both rami with 10-segmented) (Fig. <xref ref-type="fig" rid="F2">2F</xref>); lesser curvature of both rami without spines (Fig. <xref ref-type="fig" rid="F2">2G–H</xref>); posterior ramus with serrulated setae (Fig. <xref ref-type="fig" rid="F2">2I</xref>); anterior ramus with serrulated setae along the entire length from apex to basipod and bi-pinnate setae on distal segments near apex (Fig. <xref ref-type="fig" rid="F2">2J</xref>); protopod with long serrulated setae on anterior side (Fig. <xref ref-type="fig" rid="F2">2K</xref>). Cirrus III with unequal rami; posterior ramus (27-segmented) longer than anterior ramus (19-segmented) about 1.5 fold; both rami antenniform (Fig. <xref ref-type="fig" rid="F2">2L</xref>); basis without spine (Fig. <xref ref-type="fig" rid="F2">2M</xref>); basis with plumose setae on posterior side (Fig. <xref ref-type="fig" rid="F2">2N</xref>); protopod with plumose setae on anterior side (Fig. <xref ref-type="fig" rid="F2">2O</xref>); serrulated and bidentate setae found in both rami (Fig. <xref ref-type="fig" rid="F2">2P, Q</xref>); lesser curvature of proximal region of both rami carrying spines (7-segmented on anterior ramus and 4-segmented on posterior ramus) (Fig. <xref ref-type="fig" rid="F2">2R, S</xref>); spines on both rami with hook-like shaped and thick (Fig. <xref ref-type="fig" rid="F2">2T, U</xref>). Cirrus IV–VI with equal and long rami (Fig. <xref ref-type="fig" rid="F3">3A, H, O</xref>); basis of cirrus IV–VI carrying triangular and slender spines (Fig. <xref ref-type="fig" rid="F3">3B, C, K, S</xref>); only first proximal segment of greater curvature of posterior ramus carrying triangular and slender spines (Fig. <xref ref-type="fig" rid="F3">3E, J, T</xref>). Cirrus IV, anterior ramus 17-segmented, posterior ramus 18-segmented (Fig. <xref ref-type="fig" rid="F3">3A</xref>). Cirrus V–VI, anterior ramus 22-segmented, posterior ramus 22-segmented (Fig. <xref ref-type="fig" rid="F3">3H, O</xref>). Lesser curvature of Cirrus IV–VI without spines and carrying two pairs of long serrulated setae and one pair of shorter simple setae (Fig. <xref ref-type="fig" rid="F3">3F, G, L, M, N, U, V</xref>).</p><fig id="F2" position="float" orientation="portrait"><label>Figure 2.</label><caption><p><abbrev xmlns:xlink="http://www.w3.org/1999/xlink" xlink:title="scanning electron microscopy" id="ABBRID0EMTAE" xlink:type="simple">SEM</abbrev> showing cirral morphology of <italic><tp:taxon-name><tp:taxon-name-part taxon-name-part-type="genus" reg="Neonrosella">Neonrosella</tp:taxon-name-part><tp:taxon-name-part taxon-name-part-type="species" reg="vitiata">vitiata</tp:taxon-name-part></tp:taxon-name></italic> (Darwin, 1854) <bold>A–E</bold> cirrus I <bold>A</bold> overview of cirrus I morphology <bold>B</bold> close-up at proximal region of cirrus I <bold>C</bold> serrulated seta on posterior side of protopod <bold>D</bold> serrulated seta on anterior ramus <bold>E</bold> serrulated seta on posterior ramus <bold>F–K</bold> cirrus II <bold>F</bold> overview of cirrus II morphology <bold>G</bold> posterior ramus <bold>H</bold> anterior ramus <bold>I</bold>serrulated seta on posterior ramus <bold>J</bold> serrulated setae on anterior ramus <bold>K</bold> serrulated seta on anterior side of protopod <bold>L–U</bold> cirrus III <bold>L</bold> overview of cirrus III morphology <bold>M</bold> close-up on basipod and protopod <bold>N</bold> plumose seta on posterior side of basipod <bold>O</bold> plumose seta on anterior side of protopod <bold>P</bold> anterior seta on anterior ramus <bold>Q</bold> posterior seta on posterior ramus <bold>R</bold> posterior ramus <bold>S</bold> anterior ramus <bold>T</bold> close-up on posterior ramus showing spines on lesser curvature <bold>U</bold> close-up on anterior ramus showing spines on lesser curvature. Abbreviations: pr, protopod; bs, basipod; pos, posterior ramus; ant, anterior ramus. Scale bars in µm.</p></caption><graphic xmlns:xlink="http://www.w3.org/1999/xlink" xlink:href="zookeys-833-001-g002.jpg" position="float" orientation="portrait" xlink:type="simple" id="oo_276248.jpg"/></fig><fig id="F3" position="float" orientation="portrait"><label>Figure 3.</label><caption><p><abbrev xmlns:xlink="http://www.w3.org/1999/xlink" xlink:title="scanning electron microscopy" id="ABBRID0EYVAE" xlink:type="simple">SEM</abbrev> showing cirral morphology of <italic><tp:taxon-name><tp:taxon-name-part taxon-name-part-type="genus" reg="Neonrosella">Neonrosella</tp:taxon-name-part><tp:taxon-name-part taxon-name-part-type="species" reg="vitiata">vitiata</tp:taxon-name-part></tp:taxon-name></italic> (Darwin, 1854) <bold>A–G</bold> cirrus IV <bold>A</bold> overview of cirrus IV morphology <bold>B</bold> close-up at basis and protopod <bold>C</bold> basipod with spines <bold>D</bold> greater curvature of both rami <bold>E</bold> close-up on spines on posterior ramus <bold>F</bold> lesser curvature of posterior ramus (1, 2 and 3 indicating first pair of long serrulated setae-longest, second pair of serrulated setae-second longest and third pair of simple setae-shortest, respectively) <bold>G</bold> lesser curvature of anterior ramus (number described as F) <bold>H–N</bold> cirrus V <bold>H</bold> overview of cirrus V morphology <bold>I</bold> proximal region showing greater curvature of both rami <bold>J</bold> close-up on greater curvature of posterior ramus carrying spines <bold>K</bold> basipod with spines <bold>L</bold> lesser curvature of anterior ramus <bold>M</bold> close-up on a segment on lesser curvature of anterior ramus showing type of setae (inset showing serrulated setae and number as described in F) <bold>N</bold> lesser curvature of posterior ramus (number as described in F) <bold>O–V</bold> cirrus VI <bold>O</bold> overview of cirrus VI morphology <bold>Q</bold> greater curvature of posterior ramus <bold>R</bold> greater curvature of both rami <bold>S</bold> basipod with spines <bold>T</bold> close-up on spines on posterior ramus <bold>U</bold> lesser curvature of anterior ramus <bold>V</bold> lesser curvature of posterior ramus (number described as F). Abbreviations: pr, protopod; bs, basipod; pos, posterior ramus; ant, anterior ramus. Scale bars in µm.</p></caption><graphic xmlns:xlink="http://www.w3.org/1999/xlink" xlink:href="zookeys-833-001-g003.jpg" position="float" orientation="portrait" xlink:type="simple" id="oo_276249.jpg"/></fig><p>Maxilla bi-lobate; upper lobe covered with densely packed serrulated setae; lower lobe with a few serrulated setae carrying more packed setules (Fig. <xref ref-type="fig" rid="F4">4A–C</xref>). Maxillule with U-shaped notch; two large spines and two small spines before notch; five pairs of small and slender spines after notch (Fig. <xref ref-type="fig" rid="F4">4D</xref>); cutting edge after notch carrying another 12 smaller spines followed by a cluster of serrulated setae (Fig. <xref ref-type="fig" rid="F4">4E</xref>). Mandible with five teeth; the first teeth largest; the second teeth bidentate; the third teeth tridentate; the fourth teeth quadridentate; the fifth teeth only single close to the fourth teeth; lower margin narrow with a pack of seven small setae followed by three larger setae close to inferior angle; no setae under inferior angle; simple setae scattered on surface of mandible (Fig. <xref ref-type="fig" rid="F4">4F–H</xref>). Labrum with V-shaped notch; three canine-shaped teeth with densely packed simple setae on each side of cutting margin (Fig. <xref ref-type="fig" rid="F4">4I–L</xref>). Mandibular palp rectangular with serrulated setae on superior margin (Fig. <xref ref-type="fig" rid="F4">4M, N</xref>). Penis long with annulation with basi-dorsal point on the dorsal side of penis base (Fig. <xref ref-type="fig" rid="F4">4O</xref> inset); a few simple setae scattered randomly along whole length; two bundles of simple and long setae found at the tip of penis (Fig. <xref ref-type="fig" rid="F4">4O–Q</xref>).</p><fig id="F4" position="float" orientation="portrait"><label>Figure 4.</label><caption><p><abbrev xmlns:xlink="http://www.w3.org/1999/xlink" xlink:title="scanning electron microscopy" id="ABBRID0EGZAE" xlink:type="simple">SEM</abbrev> showing mouth parts of <italic><tp:taxon-name><tp:taxon-name-part taxon-name-part-type="genus" reg="Neonrosella">Neonrosella</tp:taxon-name-part><tp:taxon-name-part taxon-name-part-type="species" reg="vitiata">vitiata</tp:taxon-name-part></tp:taxon-name></italic> (Darwin, 1854) <bold>A–C</bold> maxilla <bold>A</bold> overview of maxilla morphology <bold>B</bold> serrulated setae on upper lobe <bold>C</bold> serrulated setae on lower lobe <bold>D–E</bold> maxillule <bold>D</bold> overview <bold>E</bold> spines and serrulated setae on inferior angle <bold>F–H</bold> mandible <bold>F</bold> overview of mandible morphology and inset showing close-up of lower margin <bold>G</bold> bidentate 2<sup>nd</sup> teeth <bold>H</bold> tridentate 3<sup>rd</sup> teeth, quadri-dentate 4<sup>th</sup> teeth and single 5<sup>th</sup> teeth <bold>I–L</bold> labrum <bold>I</bold> overview of labrum morphology of interior labrum and inset showing close-up of teeth on labrum <bold>J</bold> close-up of teeth on right side of labrum <bold>K</bold> close-up on teeth on left side of labrum <bold>L</bold> exterior side of labrum <bold>M–N</bold> mandibular palp <bold>M</bold> overview of mandibular palp morphology <bold>N</bold> serrulated setae on superior margin <bold>O–Q</bold> penis <bold>O</bold> overview of whole penis on side view and inset showing basi-dorsal point (arrow head) on base of the penis <bold>P</bold> close-up on apex of penis <bold>Q</bold> annulation along penis. Abbreviations: ul, upper lobe of maxilla; ll, lower lobe of maxilla. Scale bars in µm.</p></caption><graphic xmlns:xlink="http://www.w3.org/1999/xlink" xlink:href="zookeys-833-001-g004.jpg" position="float" orientation="portrait" xlink:type="simple" id="oo_276250.jpg"/></fig></tp:treatment-sec><tp:treatment-sec sec-type="habitat" id="SECID0EQ2AE"><title>Habitat.</title><p><italic><tp:taxon-name><tp:taxon-name-part taxon-name-part-type="genus" reg="Neonrosella">Neonrosella</tp:taxon-name-part><tp:taxon-name-part taxon-name-part-type="species" reg="vitiata">vitiata</tp:taxon-name-part></tp:taxon-name></italic> was collected only during the lowest tide (March) of the year and at the lowest littoral zone, an area submerged most of the time throughout the year. It was found on rocks covered with seaweed, densely packed green and red algae, hydroids, sponges, limpets, other acorn barnacles including <italic><tp:taxon-name><tp:taxon-name-part taxon-name-part-type="genus" reg="Tetraclita">Tetraclita</tp:taxon-name-part></tp:taxon-name></italic> species at the algal crust zone of the intertidal region. The barnacles were found mostly in solitary form, in connection with <italic><tp:taxon-name><tp:taxon-name-part taxon-name-part-type="genus" reg="Newmanella">Newmanella</tp:taxon-name-part><tp:taxon-name-part taxon-name-part-type="species" reg="spinosus">spinosus</tp:taxon-name-part></tp:taxon-name></italic>, or with conspecifics as small colonies of only two or three individuals per colony.</p></tp:treatment-sec><tp:treatment-sec sec-type="distribution" id="SECID0ET3AE"><title>Distribution.</title><p>Great Barrier Reef (Raine’s Islet), Australia (<xref ref-type="bibr" rid="B6">Darwin 1854</xref>); Lucipara Islands, Banda Sea (<xref ref-type="bibr" rid="B9">Hoek 1913</xref>), Zamboanga, Philippines (<xref ref-type="bibr" rid="B1">Broch 1922</xref>); Goram Island (<xref ref-type="bibr" rid="B7">Hiro 1936</xref>); Oropusyakaru and Madarai Islands (<xref ref-type="bibr" rid="B8">Hiro 1937</xref>); Philippines (<xref ref-type="bibr" rid="B16">Rosell 1972</xref>); Singapore (<xref ref-type="bibr" rid="B13">Jones and Hosie 2016</xref>) and Andaman Sea of eastern Indian Ocean, Phang-Nga Province, southern Thailand (new record).</p></tp:treatment-sec><ref-list><ref id="B9"><mixed-citation xmlns:xlink="http://www.w3.org/1999/xlink" xlink:type="simple"><person-group><name name-style="western"><surname>Hoek</surname><given-names>PPC</given-names></name></person-group> (<year>1913</year>) The <tp:taxon-name><tp:taxon-name-part taxon-name-part-type="infraclass">Cirripedia</tp:taxon-name-part></tp:taxon-name> of the Siboga Expedition. B. Cirripedia sessilia. Siboga Expedition Monograph 31b: 129–275.</mixed-citation></ref><ref id="B1"><mixed-citation xmlns:xlink="http://www.w3.org/1999/xlink" xlink:type="simple"><person-group><name name-style="western"><surname>Broch</surname><given-names>H</given-names></name></person-group> (<year>1922</year>) <article-title>Studies on Pacific Cirripedes. Papers from Dr Th. Mortensen’s Pacific Expedition 1914–1916 (10).</article-title><source>Videnskabelige Meddelelser fra Dansk Naturhistorisk Forening i København</source><volume>73</volume>: <fpage>215</fpage>–<lpage>358</lpage>.</mixed-citation></ref><ref id="B7"><mixed-citation xmlns:xlink="http://www.w3.org/1999/xlink" xlink:type="simple"><person-group><name name-style="western"><surname>Hiro</surname><given-names>F</given-names></name></person-group> (<year>1936</year>) <article-title>Report on the <tp:taxon-name><tp:taxon-name-part taxon-name-part-type="infraclass">Cirripedia</tp:taxon-name-part></tp:taxon-name> collected in the Malayan waters by the ship ‘Zhuiho-Maru’.</article-title><source>Japanese Journal of Zoology</source><volume>6</volume>(<issue>19</issue>): <fpage>621</fpage>–<lpage>636</lpage>.</mixed-citation></ref><ref id="B8"><mixed-citation xmlns:xlink="http://www.w3.org/1999/xlink" xlink:type="simple"><person-group><name name-style="western"><surname>Hiro</surname><given-names>F</given-names></name></person-group> (<year>1937</year>) Studies on the cirripedian fauna of Japan. II. Cirripeds found in the vicinity of the Seto Marine Biological Laboratory. Memoirs of the College of Science, Kyoto University, Series B, 12, 385–478.</mixed-citation></ref><ref id="B16"><mixed-citation xmlns:xlink="http://www.w3.org/1999/xlink" xlink:type="simple"><person-group><name name-style="western"><surname>Rosell</surname><given-names>NC</given-names></name></person-group> (<year>1972</year>) <article-title>Some barnacles (<tp:taxon-name><tp:taxon-name-part taxon-name-part-type="infraclass">Cirripedia</tp:taxon-name-part></tp:taxon-name><tp:taxon-name><tp:taxon-name-part taxon-name-part-type="superorder">Thoracica</tp:taxon-name-part></tp:taxon-name>) of Puerto Galera found in the vicinity of the U.P. Marine Biological Laboratory.</article-title><source>National and Applied Science Bulletin</source><volume>24</volume>(<issue>4</issue>): <fpage>104</fpage>–<lpage>283</lpage>.</mixed-citation></ref><ref id="B10"><mixed-citation xmlns:xlink="http://www.w3.org/1999/xlink" xlink:type="simple"><person-group><name name-style="western"><surname>Ikeya</surname><given-names>N</given-names></name><name name-style="western"><surname>Yamaguchi</surname><given-names>T</given-names></name></person-group> (<year>1993</year>) <source>An Introduction to Crustacean Paleobiology (UP Biology Series 93).</source><publisher-name>University of Tokyo Press</publisher-name>, <publisher-loc>Tokyo</publisher-loc>, <size units="page">148 pp</size>. [In Japanese]</mixed-citation></ref><ref id="B12"><mixed-citation xmlns:xlink="http://www.w3.org/1999/xlink" xlink:type="simple"><person-group><name name-style="western"><surname>Jones</surname><given-names>DS</given-names></name><name name-style="western"><surname>Anderson</surname><given-names>JT</given-names></name><name name-style="western"><surname>Anderson</surname><given-names>DT</given-names></name></person-group> (<year>1990</year>) <article-title>Checklist of the Australian <tp:taxon-name><tp:taxon-name-part taxon-name-part-type="infraclass">Cirripedia</tp:taxon-name-part></tp:taxon-name> (<tp:taxon-name><tp:taxon-name-part taxon-name-part-type="superorder">Thoracica</tp:taxon-name-part></tp:taxon-name>, <tp:taxon-name><tp:taxon-name-part taxon-name-part-type="superorder">Acrothoracica</tp:taxon-name-part></tp:taxon-name>).</article-title><source>Technical Reports of the Australian Museum</source><volume>3</volume>: <fpage>1</fpage>–<lpage>28</lpage>. <ext-link xlink:type="simple" ext-link-type="doi" xlink:href="10.3853/j.1031-8062.3.1990.76">https://doi.org/10.3853/j.1031-8062.3.1990.76</ext-link></mixed-citation></ref><ref id="B18"><mixed-citation xmlns:xlink="http://www.w3.org/1999/xlink" xlink:type="simple"><person-group><name name-style="western"><surname>Ross</surname><given-names>A</given-names></name><name name-style="western"><surname>Perreault</surname><given-names>RT</given-names></name></person-group> (<year>1999</year>) <article-title>Revision of the <tp:taxon-name><tp:taxon-name-part taxon-name-part-type="subfamily">Tetraclitellinae</tp:taxon-name-part></tp:taxon-name> and description of a new species of <italic><tp:taxon-name><tp:taxon-name-part taxon-name-part-type="genus">Newmanella</tp:taxon-name-part></tp:taxon-name></italic> Ross from the tropical western-Atlantic Ocean (<tp:taxon-name><tp:taxon-name-part taxon-name-part-type="infraclass">Cirripedia</tp:taxon-name-part></tp:taxon-name>: <tp:taxon-name><tp:taxon-name-part taxon-name-part-type="superfamily">Tetraclitoidea</tp:taxon-name-part></tp:taxon-name>).</article-title><source>Sessile Organisms</source><volume>15</volume>: <fpage>1</fpage>–<lpage>8</lpage>. <ext-link xlink:type="simple" ext-link-type="doi" xlink:href="10.4282/sosj.15.2_1">https://doi.org/10.4282/sosj.15.2_1</ext-link></mixed-citation></ref><ref id="B11"><mixed-citation xmlns:xlink="http://www.w3.org/1999/xlink" xlink:type="simple"><person-group><name name-style="western"><surname>Jones</surname><given-names>DS</given-names></name></person-group> (<year>2010</year>) <article-title>The littoral and shallow-water barnacles (<tp:taxon-name><tp:taxon-name-part taxon-name-part-type="subphylum">Crustacea</tp:taxon-name-part></tp:taxon-name>: <tp:taxon-name><tp:taxon-name-part taxon-name-part-type="infraclass">Cirripedia</tp:taxon-name-part></tp:taxon-name>) of south-eastern Queensland.</article-title> In: <person-group><name name-style="western"><surname>Davie</surname><given-names>PJF</given-names></name><name name-style="western"><surname>Phillips</surname><given-names>JA</given-names></name></person-group> (<role>Eds</role>) <issue-title>Proceedings of the Thirteenth International Marine Biological Workshop, The Marine Fauna and Flora of Moreton Bay, Queensland.</issue-title><source>Memoirs of the Queensland Museum-Nature 54(3)</source>, <fpage>199</fpage>–<lpage>233</lpage>.</mixed-citation></ref><ref id="B6"><mixed-citation xmlns:xlink="http://www.w3.org/1999/xlink" xlink:type="simple"><person-group><name name-style="western"><surname>Darwin</surname><given-names>C</given-names></name></person-group> (<year>1854</year>) <source>A monograph on the subclass <tp:taxon-name><tp:taxon-name-part taxon-name-part-type="infraclass">Cirripedia</tp:taxon-name-part></tp:taxon-name> with figures of all the species.</source><publisher-name>The Ray Society</publisher-name>, <publisher-loc>London</publisher-loc>, <size units="page">684 pp</size>. <ext-link xlink:type="simple" ext-link-type="doi" xlink:href="10.5962/bhl.title.2104">https://doi.org/10.5962/bhl.title.2104</ext-link></mixed-citation></ref><ref id="B13"><mixed-citation xmlns:xlink="http://www.w3.org/1999/xlink" xlink:type="simple"><person-group><name name-style="western"><surname>Jones</surname><given-names>DS</given-names></name><name name-style="western"><surname>Hosie</surname><given-names>AM</given-names></name></person-group> (<year>2016</year>) <article-title>A checklist of the barnacles (<tp:taxon-name><tp:taxon-name-part taxon-name-part-type="infraclass">Cirripedia</tp:taxon-name-part></tp:taxon-name>: <tp:taxon-name><tp:taxon-name-part taxon-name-part-type="superorder">Thoracica</tp:taxon-name-part></tp:taxon-name>) of Singapore and neighbouring waters.</article-title><source>Raffles Bulletin of Zoology</source><volume>34</volume>: <fpage>241</fpage>–<lpage>311</lpage>.</mixed-citation></ref></ref-list></tp:taxon-treatment>
