# Supplementary material for: Discovery of Neonrosellavitiata (Darwin) and Newmanellaspinosus Chan & Cheang (Balanomorpha, Tetraclitidae) from the Andaman Sea, eastern Indian Ocean
Source: Zookeys. 2019 Mar 25;833:1–20. doi: 10.3897/zookeys.833.30689 (PMC6443622; doi:10.3897/zookeys.833.30689)
Supplement: XML Treatment for Newmanella spinosus [file zookeys.833.30689-treatment4.xml]

<!DOCTYPE tp:taxon-treatment
  PUBLIC "-//TaxonX//DTD Taxonomic Treatment Publishing DTD v0 20100105//EN" "tax-treatment-NSO.dtd">
<tp:taxon-treatment xmlns:tp="http://www.plazi.org/taxpub"><tp:treatment-meta><kwd-group><label>Taxon classification</label><kwd><named-content xmlns:xlink="http://www.w3.org/1999/xlink" content-type="kingdom">Animalia</named-content></kwd><kwd><named-content xmlns:xlink="http://www.w3.org/1999/xlink" content-type="order">Sessilia</named-content></kwd><kwd><named-content xmlns:xlink="http://www.w3.org/1999/xlink" content-type="family">Tetraclitidae</named-content></kwd></kwd-group><mixed-citation publication-type="journal"><person-group><name><surname>Sukparangsi</surname><given-names>Woranop</given-names></name><name><surname>Pochai</surname><given-names>Ashitapol</given-names></name><name><surname>Wongkunanusorn</surname><given-names>Chinnakit</given-names></name><name><surname>Salinee Khachonpisitsak</surname><given-names/></name></person-group><article-title>Discovery of <italic><tp:taxon-name><tp:taxon-name-part taxon-name-part-type="genus" reg="Neonrosella">Neonrosella</tp:taxon-name-part><tp:taxon-name-part taxon-name-part-type="species" reg="vitiata">vitiata</tp:taxon-name-part></tp:taxon-name></italic> (Darwin) and <italic><tp:taxon-name><tp:taxon-name-part taxon-name-part-type="genus" reg="Newmanella">Newmanella</tp:taxon-name-part><tp:taxon-name-part taxon-name-part-type="species" reg="spinosus">spinosus</tp:taxon-name-part></tp:taxon-name></italic> Chan &amp; Cheang (<tp:taxon-name><tp:taxon-name-part taxon-name-part-type="suborder">Balanomorpha</tp:taxon-name-part></tp:taxon-name>, <tp:taxon-name><tp:taxon-name-part taxon-name-part-type="family">Tetraclitidae</tp:taxon-name-part></tp:taxon-name>) from the Andaman Sea, eastern Indian Ocean</article-title><source>Zookeys</source><day>25</day><month>3</month><year>2019</year><volume>833</volume><fpage>1</fpage><lpage>20</lpage><pub-id pub-id-type="doi">10.3897/zookeys.833.30689</pub-id></mixed-citation></tp:treatment-meta><tp:nomenclature><label>Redescription of</label><tp:taxon-name>
                      <tp:taxon-name-part taxon-name-part-type="genus" reg="Newmanella">Newmanella</tp:taxon-name-part>
                      <tp:taxon-name-part taxon-name-part-type="species" reg="spinosus">spinosus</tp:taxon-name-part>
                    </tp:taxon-name><tp:taxon-authority>Chan &amp; Cheang, 2016</tp:taxon-authority><xref ref-type="fig" rid="F5">Figs 5</xref><xref ref-type="fig" rid="F6">, 6</xref><xref ref-type="fig" rid="F7">, 7</xref><xref ref-type="fig" rid="F8">, 8</xref><tp:nomenclature-citation-list><tp:nomenclature-citation><tp:taxon-name>
                          <tp:taxon-name-part taxon-name-part-type="genus" reg="Newmanella">Newmanella</tp:taxon-name-part>
                          <tp:taxon-name-part taxon-name-part-type="species" reg="radiata">radiata</tp:taxon-name-part>
                        </tp:taxon-name><comment>. <xref ref-type="bibr" rid="B4">Chan et al. 2009</xref>: 199, fig. 170; <xref ref-type="bibr" rid="B19">Shuto and Hayashi 2013</xref>: 159, fig. 3c (non <tp:taxon-name><tp:taxon-name-part taxon-name-part-type="genus" reg="Newmanella">New.</tp:taxon-name-part><tp:taxon-name-part taxon-name-part-type="species" reg="radiata">radiata</tp:taxon-name-part></tp:taxon-name> (<xref ref-type="bibr" rid="B2">Bruguière 1789</xref>).</comment></tp:nomenclature-citation><tp:nomenclature-citation><tp:taxon-name>
                          <tp:taxon-name-part taxon-name-part-type="genus" reg="Newmanella">Newmanella</tp:taxon-name-part>
                        </tp:taxon-name><comment>sp. <xref ref-type="bibr" rid="B20">Tsang et al. 2015</xref>: 325, fig. 1A, 327 fig. 2.</comment></tp:nomenclature-citation><tp:nomenclature-citation><tp:taxon-name>
                          <tp:taxon-name-part taxon-name-part-type="genus" reg="Newmanella">Newmanella</tp:taxon-name-part>
                          <tp:taxon-name-part taxon-name-part-type="species" reg="spinosus">spinosus</tp:taxon-name-part>
                        </tp:taxon-name><comment>Chan &amp; Cheang, 2016: 212–220, figs 9–15.</comment></tp:nomenclature-citation></tp:nomenclature-citation-list></tp:nomenclature><tp:treatment-sec sec-type="type" id="SECID0EUKJE"><title>Type.</title><p><named-content xmlns:xlink="http://www.w3.org/1999/xlink" content-type="dwc:institutional_code" xlink:type="simple">NMNS</named-content>-006535-00001, deposited in <named-content xmlns:xlink="http://www.w3.org/1999/xlink" content-type="dwc:institutional_code" xlink:type="simple">NMNS</named-content> (not examined).</p></tp:treatment-sec><tp:treatment-sec sec-type="material" id="SECID0EJEAG"><title>Material examined.</title><p>17 specimens, southern Thailand, Andaman Sea in the eastern Indian Ocean, Phang-Nga Province, Na-Tai District, Na-Tai rocky shore, 20 Mar 2018, A Pochai leg. <abbrev xmlns:xlink="http://www.w3.org/1999/xlink" content-type="institution" xlink:title="Zoological Collections of Burapha University, Thailand" id="ABBRID0EPEAG" xlink:type="simple">ZCBUU</abbrev>-CP-007-023.</p></tp:treatment-sec><tp:treatment-sec sec-type="diagnosis" id="SECID0EUEAG"><title>Diagnosis.</title><p>Parietes and opercular plates green on external and internal surfaces. External shell plate with numerous radiating or longitudinal lines extending from apex to base. Scutal margin of tergum with serrated teeth and broad spur with cutting edges. Cirrus II with equal rami and slight curvature of both rami carrying triangular spines. Basis of cirri IV–VI without spines. Greater curvature of both anterior ramus and posterior ramus of Cirrus IV with triangular spines. Mandible with five teeth, the third teeth bidentate, the fourth teeth with serrations and small teeth along the edge, and the fifth teeth sits on the middle of lower margin surrounded by other small spines. Labrum with four teeth on each cutting margin. Penis without basi-dorsal point.</p></tp:treatment-sec><tp:treatment-sec sec-type="description" id="SECID0EZEAG"><title>Description.</title><p>Peduncle absent. Body length 2–3 cm. Shell green with longitudinal folds or lines from orifice toward base or radiating lines; low conic; composed of four shell plates including one carina, two laterals and one rostrum. Base calcareous with parietal tubes; three rows of irregular shape and size of parietal tubes (Fig. <xref ref-type="fig" rid="F5">5A–F</xref>). External shell plate with longitudinal fold or striation from apex to base; some exhibited decolouration or erosion of shell plate. Basal margin of each shell plate irregularly undulated (Fig. <xref ref-type="fig" rid="F5">5E</xref>). Internal shell plate smooth and white to pale green; interior part close to orifice green and with some white horizontal striations (Fig. <xref ref-type="fig" rid="F5">5F</xref>). Orifice pentagonal (Fig. <xref ref-type="fig" rid="F5">5G</xref>). External surface of opercular plates white with irregular green spots or lines (Fig. <xref ref-type="fig" rid="F5">5G</xref>). Internal surface of opercular plates mostly white with green, in particular scutum (Fig. <xref ref-type="fig" rid="F5">5H</xref>). Tergum smaller than scutum (Fig. <xref ref-type="fig" rid="F5">5I, J</xref>). Tergum triangular with clear spur protruding from basal margin; dorsal surface with horizontal lines; longitudinal furrow on dorsal side broad connected to spur. Spur of tergum broad with cutting edge tip. Scutal margin with serrated teeth. Basal margin of tergum with lateral depressor muscle crests thick (9–10 crests); tergal articular ridge with narrow width (Fig. <xref ref-type="fig" rid="F5">5I</xref>). Scutum triangular with height 1.3 times base. External surface of scutum with horizontal lines. Lateral depressor crest deep and numerous (5–8 crests) (Fig. <xref ref-type="fig" rid="F5">5J</xref>).</p><fig id="F5" position="float" orientation="portrait"><label>Figure 5.</label><caption><p>Shell plate and operculum morphology of <italic><tp:taxon-name><tp:taxon-name-part taxon-name-part-type="genus" reg="Newmanella">Newmanella</tp:taxon-name-part><tp:taxon-name-part taxon-name-part-type="species" reg="spinosus">spinosus</tp:taxon-name-part></tp:taxon-name></italic> Chan &amp; Cheang, 2016 <bold>A</bold> anterior view of shell <bold>B</bold> basal view of shell with body tissue <bold>C</bold> external and anterior view of shell without body tissue <bold>D</bold> internal and basal view of shell plates showing parietal tubes <bold>E</bold> external view of parietes <bold>F</bold> internal view of parietes <bold>G</bold> close-up on orifice and exterior opercular plates <bold>H</bold> internal view of operculum without intact tissues <bold>I</bold> internal view (left) and external view (right) of tergum <bold>J</bold> internal view (left) and external view (right) of scutum.</p></caption><graphic xmlns:xlink="http://www.w3.org/1999/xlink" xlink:href="zookeys-833-001-g005.jpg" position="float" orientation="portrait" xlink:type="simple" id="oo_276251.jpg"/></fig><p>Cirrus I with unequal rami; anterior ramus (21-segmented) length approx. twice as long as posterior ramus (10-segmented) (Fig. <xref ref-type="fig" rid="F6">6A</xref>); intermediate segments of posterior ramus normal or not protuberant (Fig. <xref ref-type="fig" rid="F6">6B</xref>); greater and lesser curvature of both rami without spines (Fig. <xref ref-type="fig" rid="F6">6C, D</xref>); basipod without spines; serrulated setae found in both anterior and posterior rami (Fig. <xref ref-type="fig" rid="F6">6F, G</xref>); protopod on the posterior side with plumose setae (Fig. <xref ref-type="fig" rid="F6">6H</xref>). Cirrus II with equal rami and similar length (both rami with 10-segmented) (Fig. <xref ref-type="fig" rid="F6">6I</xref>); greater curvature of posterior ramus with serrulated setae (Fig. <xref ref-type="fig" rid="F6">6J, K</xref>); lesser curvature of posterior ramus with hook-like triangular spines (Fig. <xref ref-type="fig" rid="F6">6L</xref>) and lesser curvature of anterior ramus with slender spines and serrulated setae (Fig. <xref ref-type="fig" rid="F6">6M</xref>); apex of posterior ramus with long serrulated setae (Fig. <xref ref-type="fig" rid="F6">6N, O</xref>); apex of anterior ramus with bi-pinnate setae (Fig. <xref ref-type="fig" rid="F6">6P</xref>). Cirrus III with unequal rami; posterior ramus (26-segments) longer than anterior ramus (22-segmented, approximately 1.2 times; both rami antenniform (Fig. <xref ref-type="fig" rid="F6">6Q</xref>); basipod with spines (Fig. <xref ref-type="fig" rid="F6">6R</xref>) and anterior side of basipod with serrulated setae (Fig. <xref ref-type="fig" rid="F6">6S</xref>); weak curvature of both rami with hook-like triangular spines (Fig. <xref ref-type="fig" rid="F6">6T, U</xref>); greater curvature of anterior ramus with short spines (Fig. <xref ref-type="fig" rid="F6">6V</xref>); Both rami with serrulated setae and bidentate setae (Fig. <xref ref-type="fig" rid="F6">6W–Y</xref>). Cirrus IV–VI with semi-equal and long rami (Fig. <xref ref-type="fig" rid="F7">7A, G, K</xref>); basis of cirrus IV–VI without spines, only denticles observed (Fig. <xref ref-type="fig" rid="F7">7E, J, N</xref>). Cirrus IV, anterior ramus 20-segmented posterior ramus 21-segmented (Fig. <xref ref-type="fig" rid="F7">7A</xref>); Greater curvature of posterior ramus with slender spines (Fig. <xref ref-type="fig" rid="F7">7B, C</xref>); Greater curvature of anterior ramus with broad triangular spines (Fig. <xref ref-type="fig" rid="F7">7B, D</xref>); each segment carries two pairs of long serrulated setae and one pair of shorter simple setae (Fig. <xref ref-type="fig" rid="F7">7F</xref>). No spine on each segment at lesser curvature side. Cirrus V, anterior ramus 19-segmented posterior ramus 20-segmented (Fig. <xref ref-type="fig" rid="F7">7G</xref>); Greater curvature of posterior ramus with slender spines (Fig. <xref ref-type="fig" rid="F7">7H</xref>) while no spines on anterior ramus (Fig. <xref ref-type="fig" rid="F7">7I</xref>). Cirrus VI, anterior ramus 24-segmented, posterior ramus 26-segmented (Fig. <xref ref-type="fig" rid="F7">7K</xref>); greater curvature of both rami with slender spines (Fig. <xref ref-type="fig" rid="F7">7L, M</xref>).</p><fig id="F6" position="float" orientation="portrait"><label>Figure 6.</label><caption><p><abbrev xmlns:xlink="http://www.w3.org/1999/xlink" xlink:title="scanning electron microscopy" id="ABBRID0EJLAG" xlink:type="simple">SEM</abbrev> showing cirral morphology of <italic><tp:taxon-name><tp:taxon-name-part taxon-name-part-type="genus" reg="Newmanella">Newmanella</tp:taxon-name-part><tp:taxon-name-part taxon-name-part-type="species" reg="spinosus">spinosus</tp:taxon-name-part></tp:taxon-name></italic> Chan &amp; Cheang, 2016 <bold>A–H</bold> cirrus I <bold>A</bold> overview of cirrus I morphology <bold>B</bold> close-up at proximal region of cirrus I <bold>C</bold> close-up on posterior ramus <bold>D</bold> close-up on anterior ramus <bold>E</bold> apex of anterior ramus <bold>F</bold> serrulated setae on anterior ramus <bold>G</bold> serrulated setae on posterior ramus <bold>H</bold> plumose setae on posterior side of protopod <bold>I–P</bold> cirrus II <bold>I</bold> overview of cirrus II morphology <bold>J</bold> proximal region of cirrus II <bold>K</bold> serrulated and bidentate setae on greater curvature of posterior ramus <bold>L</bold> hook-like triangular spines on lesser curvature of posterior ramus <bold>M</bold> spines (asterisks) on lesser curvature of anterior ramus <bold>N</bold> close-up on apex on posterior ramus <bold>O</bold> serrulated setae on posterior ramus <bold>P</bold> serrulated and bidentate setae on anterior ramus <bold>Q–Y</bold> cirrus III <bold>Q</bold> overview of cirrus III morphology <bold>R</bold> slender spines on basipod <bold>S</bold> plumose setae on anterior side of basipod <bold>T</bold> hook-like triangular spines on lesser curvature of posterior ramus <bold>U</bold> hook-like triangular spines on lesser curvature of anterior ramus <bold>V</bold> greater curvature of anterior ramus with spines <bold>W</bold> serrulated setae and bidentate setae on posterior ramus <bold>X</bold> serrulated setae on anterior ramus <bold>Y</bold> bidentate setae on anterior ramus. Abbreviations: pr, protopod; bs, basipod; pos, posterior ramus; ant, anterior ramus. Scale bars in µm.</p></caption><graphic xmlns:xlink="http://www.w3.org/1999/xlink" xlink:href="zookeys-833-001-g006.jpg" position="float" orientation="portrait" xlink:type="simple" id="oo_276252.jpg"/></fig><fig id="F7" position="float" orientation="portrait"><label>Figure 7.</label><caption><p><abbrev xmlns:xlink="http://www.w3.org/1999/xlink" xlink:title="scanning electron microscopy" id="ABBRID0E4NAG" xlink:type="simple">SEM</abbrev> showing cirral morphology of <italic><tp:taxon-name><tp:taxon-name-part taxon-name-part-type="genus" reg="Newmanella">Newmanella</tp:taxon-name-part><tp:taxon-name-part taxon-name-part-type="species" reg="spinosus">spinosus</tp:taxon-name-part></tp:taxon-name></italic> Chan &amp; Cheang, 2016 <bold>A–F</bold> cirrus IV <bold>A</bold> overview of cirrus IV morphology <bold>B</bold> close-up on proximal region of greater curvature <bold>C</bold> slender spines on greater curvature of posterior ramus <bold>D</bold> triangular spines on greater curvature of anterior ramus <bold>E</bold> close-up on basipod showing denticles without spine <bold>F</bold> lesser curvature of both rami showing two pairs of long serrulated setae and a pair of simple setae <bold>G–J</bold> cirrus V <bold>G</bold> overview of cirrus V morphology <bold>H</bold> greater curvature of posterior ramus showing spines <bold>I</bold> greater curvature of both rami (the other side) without spine <bold>J</bold> close-up on basipod without spine (only denticles) <bold>K–N</bold> Cirrus VI <bold>K</bold> overview of cirrus VI morphology <bold>L</bold> greater curvature of both rami <bold>M</bold> close-up on slender spines on greater curvature of anterior ramus <bold>N</bold> close-up on basipod without spine. Abbreviations: pr, protopod; bs, basipod; pos, posterior ramus; ant, anterior ramus. Scale bars in µm.</p></caption><graphic xmlns:xlink="http://www.w3.org/1999/xlink" xlink:href="zookeys-833-001-g007.jpg" position="float" orientation="portrait" xlink:type="simple" id="oo_276253.jpg"/></fig><p>Maxilla bi-lobate; both lobes covered with serrulated setae (Fig. <xref ref-type="fig" rid="F8">8A, B, C</xref>). Maxillule with V-shaped notch; two large spines and five smaller spines before notch; six pairs of long slender spines and following seven smaller spines closed to inferior angle after notch (Fig. <xref ref-type="fig" rid="F8">8D</xref>); cutting edge after notch carrying a cluster of serrulated setae (Fig. <xref ref-type="fig" rid="F8">8E</xref>). Mandible with five teeth; the first teeth largest; the second and the third teeth bidentate; the fourth teeth serrated; the fifth teeth only single in the middle of lower margin surrounded by small and slender spines; lower margin narrow with a pack of 12 spines (irregular length); no setae under inferior angle (Fig. <xref ref-type="fig" rid="F8">8F</xref>). Labrum with V-shaped notch; four teeth with densely packed simple setae on each side of cutting margin (Fig. <xref ref-type="fig" rid="F8">8H–J</xref>). Mandibular palp rectangular carrying densely packed serrulated setae on superior margin (Fig. <xref ref-type="fig" rid="F8">8K–L</xref>). Penis long and annulated without basi-dorsal point (Fig. <xref ref-type="fig" rid="F8">8M</xref> inset); a few simple setae scattered randomly along whole length; at the tip of penis carrying two clusters of simple and long setae (Fig. <xref ref-type="fig" rid="F8">8M–P</xref>).</p><fig id="F8" position="float" orientation="portrait"><label>Figure 8.</label><caption><p><abbrev xmlns:xlink="http://www.w3.org/1999/xlink" xlink:title="scanning electron microscopy" id="ABBRID0E4QAG" xlink:type="simple">SEM</abbrev> showing mouth parts of <italic><tp:taxon-name><tp:taxon-name-part taxon-name-part-type="genus" reg="Newmanella">Newmanella</tp:taxon-name-part><tp:taxon-name-part taxon-name-part-type="species" reg="spinosus">spinosus</tp:taxon-name-part></tp:taxon-name></italic> Chan &amp; Cheang, 2016 <bold>A–C</bold> maxilla <bold>A</bold> overview of maxilla morphology showing upper lobe (ul) and lower lobe (ll) <bold>B</bold> serrulated setae on upper lobe <bold>C</bold> serrulated setae on lower lobe <bold>D–E</bold> maxillule <bold>D</bold> overview of maxillule morphology <bold>E</bold> serrulated setae on inferior angle of maxillule <bold>F</bold> mandible (inset showing close up of third-fifth teeth of mandible) <bold>G–J</bold> labrum <bold>G</bold> exterior view of labrum <bold>H</bold> interior view of labrum <bold>I</bold> teeth on labrum (left margin from H) <bold>J</bold> teeth on labrum (right margin from H) <bold>K</bold> mandibular palp <bold>L</bold> close-up on superior side showing serrulated setae on mandibular palp <bold>M–P</bold> penis <bold>M</bold> overview of whole penis on side view and inset showing smooth dorsal side (dash line) on the base of the penis without basi-dorsal point <bold>N</bold> apex of penis carrying setae <bold>O</bold> penis with annulation <bold>P</bold> base of penis. Abbreviations: ul, upper lobe of maxilla; ll, lower lobe of maxilla. Scale bars in µm.</p></caption><graphic xmlns:xlink="http://www.w3.org/1999/xlink" xlink:href="zookeys-833-001-g008.jpg" position="float" orientation="portrait" xlink:type="simple" id="oo_276254.jpg"/></fig></tp:treatment-sec><tp:treatment-sec sec-type="habitat" id="SECID0EZSAG"><title>Habitat.</title><p>The specimens were collected only during the lowest tide (March) of the year at the lowest tide littoral zone, the same habitat as <italic><tp:taxon-name><tp:taxon-name-part taxon-name-part-type="genus" reg="Neonrosella">Neonrosella</tp:taxon-name-part><tp:taxon-name-part taxon-name-part-type="species" reg="vitiata">vitiata</tp:taxon-name-part></tp:taxon-name></italic>.</p></tp:treatment-sec><tp:treatment-sec sec-type="distribution" id="SECID0EKTAG"><title>Distribution.</title><p>Western Pacific from Taiwan (type locality) and Philippines (<xref ref-type="bibr" rid="B3">Chan and Cheang 2016</xref>) and Andaman Sea of eastern Indian Ocean (Phang-Nga Province, southern Thailand).</p></tp:treatment-sec><ref-list><ref id="B4"><mixed-citation xmlns:xlink="http://www.w3.org/1999/xlink" xlink:type="simple"><person-group><name name-style="western"><surname>Chan</surname><given-names>BKK</given-names></name><name name-style="western"><surname>Prabowo</surname><given-names>RE</given-names></name><name name-style="western"><surname>Lee</surname><given-names>KS</given-names></name></person-group> (<year>2009</year>) <source>Crustacean fauna of Taiwan: Barnacles, Vol 1-<tp:taxon-name><tp:taxon-name-part taxon-name-part-type="infraclass">Cirripedia</tp:taxon-name-part></tp:taxon-name>: <tp:taxon-name><tp:taxon-name-part taxon-name-part-type="superorder">Thoracica</tp:taxon-name-part></tp:taxon-name> excluding the <tp:taxon-name><tp:taxon-name-part taxon-name-part-type="family">Pyrgomatidae</tp:taxon-name-part></tp:taxon-name> and <tp:taxon-name><tp:taxon-name-part taxon-name-part-type="subfamily">Acastinae</tp:taxon-name-part></tp:taxon-name>.</source><publisher-name>National Taiwan Ocean University Press</publisher-name>, <publisher-loc>Keelung, Taiwan</publisher-loc>, <size units="page">298 pp</size>.</mixed-citation></ref><ref id="B19"><mixed-citation xmlns:xlink="http://www.w3.org/1999/xlink" xlink:type="simple"><person-group><name name-style="western"><surname>Shuto</surname><given-names>T</given-names></name><name name-style="western"><surname>Hayashi</surname><given-names>R</given-names></name></person-group> (<year>2013</year>) <article-title>Floating castles in the ocean: the barnacles of two giant fish aggregating devices from Okinawa, Japan.</article-title><source>Landscape and Ecological Engineering</source><volume>9</volume>(<issue>1</issue>): <fpage>157</fpage>–<lpage>163</lpage>. <ext-link xlink:type="simple" ext-link-type="doi" xlink:href="10.1007/s11355-012-0190-7">https://doi.org/10.1007/s11355-012-0190-7</ext-link></mixed-citation></ref><ref id="B2"><mixed-citation xmlns:xlink="http://www.w3.org/1999/xlink" xlink:type="simple"><person-group><name name-style="western"><surname>Bruguière</surname><given-names>M</given-names></name></person-group> (<year>1789</year>) Balanite. In: Encyclopedia methodique: Histoire naturelle des Vers, 1, Panckoucke, Paris, 158–173.</mixed-citation></ref><ref id="B20"><mixed-citation xmlns:xlink="http://www.w3.org/1999/xlink" xlink:type="simple"><person-group><name name-style="western"><surname>Tsang</surname><given-names>LM</given-names></name><name name-style="western"><surname>Chu</surname><given-names>KH</given-names></name><name name-style="western"><surname>Achituv</surname><given-names>Y</given-names></name><name name-style="western"><surname>Chan</surname><given-names>BKK</given-names></name></person-group> (<year>2015</year>) <article-title>Molecular phylogeny of the acorn barnacle family <tp:taxon-name><tp:taxon-name-part taxon-name-part-type="family">Tetraclitidae</tp:taxon-name-part></tp:taxon-name> (<tp:taxon-name><tp:taxon-name-part taxon-name-part-type="infraclass">Cirripedia</tp:taxon-name-part></tp:taxon-name>: <tp:taxon-name><tp:taxon-name-part taxon-name-part-type="suborder">Balanomorpha</tp:taxon-name-part></tp:taxon-name>: <tp:taxon-name><tp:taxon-name-part taxon-name-part-type="superfamily">Tetraclitoidea</tp:taxon-name-part></tp:taxon-name>): validity of shell morphology and arthropodal characteristics in the systematics of Tetraclitid barnacles.</article-title><source>Molecular Phylogenetics and Evolution</source><volume>82</volume>: <fpage>324</fpage>–<lpage>329</lpage>. <ext-link xlink:type="simple" ext-link-type="doi" xlink:href="10.1016/j.ympev.2014.09.015">https://doi.org/10.1016/j.ympev.2014.09.015</ext-link></mixed-citation></ref><ref id="B3"><mixed-citation xmlns:xlink="http://www.w3.org/1999/xlink" xlink:type="simple"><person-group><name name-style="western"><surname>Chan</surname><given-names>BKK</given-names></name><name name-style="western"><surname>Cheang</surname><given-names>CC</given-names></name></person-group> (<year>2016</year>) <article-title>First discovery of a new species of <italic><tp:taxon-name><tp:taxon-name-part taxon-name-part-type="genus">Newmanella</tp:taxon-name-part></tp:taxon-name></italic> Ross, 1969 (<tp:taxon-name><tp:taxon-name-part taxon-name-part-type="suborder">Balanomorpha</tp:taxon-name-part></tp:taxon-name>: <tp:taxon-name><tp:taxon-name-part taxon-name-part-type="family">Tetraclitidae</tp:taxon-name-part></tp:taxon-name>) in the western Pacific, with a note on the new status of <italic><tp:taxon-name><tp:taxon-name-part taxon-name-part-type="genus">Neonrosella</tp:taxon-name-part></tp:taxon-name></italic> Jones, 2010.</article-title><source>Zootaxa</source><volume>4098</volume>(<issue>2</issue>): <fpage>201</fpage>–<lpage>226</lpage>. <ext-link xlink:type="simple" ext-link-type="doi" xlink:href="10.11646/zootaxa.4098.2.1">https://doi.org/10.11646/zootaxa.4098.2.1</ext-link></mixed-citation></ref></ref-list></tp:taxon-treatment>
